# Supplementary material for: Complexes of Soluble Dietary Fiber and Polyphenols from Lotus Root Regulate High-Fat Diet-Induced Hyperlipidemia in Mice
Source: Antioxidants (Basel). 2024 Apr 16;13(4):466. doi: 10.3390/antiox13040466 (PMC11047371; doi:10.3390/antiox13040466)
Supplement: Supplementary file 1 [file antioxidants-13-00466-s001.zip]

Archive with 1 entries (1 files):
- antioxidants-2904775-supplementary.pdf
